# Supplementary material for: Proteomic Differences between Tellurite-Sensitive and Tellurite–Resistant E.coli
Source: PLoS One. 2013 Nov 11;8(11):e78010. doi: 10.1371/journal.pone.0078010 (PMC3823874; doi:10.1371/journal.pone.0078010)
Supplement: Table S1 — Proteins with at least a two-fold difference in expression (P<0.05) identified by nano-LC-ESI-CID/ETD-MS/MS for E. coli BL21 (pACYC184) and E. coli BL21 (pLK18). (XLSX) [file pone.0078010.s005.xlsx]

## Sheet: Hárok1
	Spot num.	Acc. num.	Protein identity	Mw (Da)	pI	Score		Coveradge (%)
	1	gi/417161103	Translation elongation factor Tu	43487	5.3	1574		48
	2	gi/417161103		43487	5.3	1261		44
	12	gi/427806532		22657	5.56	796		40
	3	gi/218551413	GroEL	57522	4.85	1509		65
	4	gi/15804373	Transcription termination factor Rho	47024	6.5	621		38
	5	gi/41936	Tryptophanase	52519	6.01	1009		22
	6	gi/432376500	Phage shock protein A	25458	5.36	829	42
	7	gi/170083412	Kat G	77774	5.18	589	60
	8	gi/15802070	Superoxide dismutase	22150	5.53	560	45
	9	gi/15804498		22966	6.44	756	53
	20	gi/432801838	Cysteine desulfurase	45089	5.94	751	56
	21	gi/326347283	Hypothetical oxidoreductase YqhD	42083	5.72	203	38
	22	gi/6729899	ε- Subunit of the F1-Atp synthase	14937	5.46	261	23
	23	gi/26106333	DnaK	69114	4.83	896	68
	17	gi/417616312	Phosphopentomutase	43938	5	1287	58
	15	gi/15800694	TerB	16688	5.15	659	32
	14	gi/157412083		16697	5.3	325	70
	16	gi/116743421	TerC	38393	6.12	320	22
	11	gi/157412085	TerD	20543	4.62	411	48
	13	gi/157412085		20543	4.62	654	62
	18	gi/157412085		20543	4.62	1050	68
	19	gi/157412085		20543	4.62	995	60
	10	gi/417268043	TerE	20420	4.69	1810	69
	11	gi/417250801		20475	4.69	1408	57
	13	gi/408604652		20479.72	4.69	1553	63
	19	gi/417250801		20475	4.69	768	57
